# Supplementary material for: Sequencing of a central nervous system tumor demonstrates cancer transmission in an organ transplant
Source: Life Sci Alliance. 2021 Jul 22;4(9):e202000941. doi: 10.26508/lsa.202000941 (PMC8321656; doi:10.26508/lsa.202000941)
Supplement: Supplementary file 1 [file LSA-2020-00941_TableS1.xlsx]

## Sheet: Table S1
	Table S1. Tumor characteristics*
		Cytology
	Donor (first resection)	epithelioid and spindle-shaped neoplastic cells with large, oval nuclei and glassy cytoplasm
	Liver Recipient lesion	pleomorphic with abundant eosinophilic cytoplasm and marked nuclear atypia including prominent nucleoli
	Kidney Recipient lesion	epithelioid and spindle-shaped neoplastic cells with large, oval nuclei and glassy eosinophilic cytoplasm
	Kidney/Pancreas Recipient lesion	epitheliod, rhabdoid and spindle cell features
	Lung Recipient lesion	abundant delicate cytoplasm, enlarged nuclei, coarse chromatin, occasional binucleation and prominent nuclei
	Markers	Marker of	Donor original tumor	Recipient lesions
				Liver	Kidney	Kidney/Pancreas
	Ki-67	proliferation index	range 5-20%, average 10%	0.7	nd	nd
	GFAP	glial, astrocytoma	+	-	-	-
	S100	neural	+	-	small cells interstitial, sustentacular pattern	-
	Synaptophysin	neural	focally +	-	-	NA
	Chromogranin	neuroblastoma, medulloblastoma	nd	nd	-	nd
	Neurofilament	neuroblastoma, medulloblastoma	nd	nd	-	nd
	INI-1	rhabdoid tumor	nuclear positivity	+	NA	nd
	WT1	rhabdoid tumor, ovarian carcinoma	nd	nd	patchy cytoplasmic	+
	CD56	non specific neoplasm	nd	+	nd	nd
	EMA	adenocarcinoma	-	nd	very focal weak, membranous	-
	Fascin	Carcinoma of biliary tract, breast, colon, lung, ovary, pancreas, skin	nd	+ subset, -	nd	nd
	CD10	leukemia, breast, colon, PDAC, HCC, renal	nd	+	strongly +, membranous	nd
	Pancytokerain/pankeratin, AE1/AE3	most carcinoma	nd	-	very focal weak, cytoplasm	-
	p40	squamous cell carcinoma	nd	-	nd	nd
	CK5/6	squamous carcinoma	nd	nd	nd	-
	OCT4	germ cell tumor	nd	-	nd	nd
	Arginase	liver, carcinoma	nd	-	nd	nd
	Hep Par	liver, carcinoma	nd	-	-	nd
	GATA-3	breast, urothelial carcinoma	nd	weak focal nuclear +, non specific	nd	nd
	PAX-8	renal carcinoma	nd	-	nd	-
	Napsin A	renal cell and lung carcinoma	nd	nd	nd	-
	CK20	urothelial carcinoma	nd	nd	nd	-
	CA-19.9	pancreatic carcinoma	nd	nd	nd	-
	Ber-EPA	lung carcinoma	nd	nd	nd	-
	CK7	lung, breast carcinoma	nd	nd	nd	-
	TTF-1	lung, breast carcinoma	nd	-	nd	-
	CAM5.2 (CK7 and 8)	lung, breast carcinoma	nd	-	nd	nd
	TFE3	alveolar soft part sarcoma	nd	scattered, majority negative	nd	nd
	CD34	epithelioid sarcoma, dermal neoplasms	nd	-	-	nd
	Langerin	Langerhans cells (immature dendritic cells of epidermis and mucosa)	nd	-	nd	nd
	HMB45, EMB-45	melanoma	-	-	-	nd
	Melan-A	melanoma	-	nd	-	nd
	Pan-melanoma	melanoma	nd	-	nd	nd
	SOX10	melanoma	nd	-	nd	nd
	CDX2	gastrointestinal, colorectal adenocarcinoma	nd	nd	nd	-
	PSA	prostate carcinoma	nd	nd	nd	-
	Inhibin	granulosa cell tumors of ovary and testes	nd	-	-	nd
	CD31	angiosarcoma	nd	focal +, -	nd	nd
	ERG	angiosarcoma	nd	-	nd	nd
	Factor VIII	Vascular tumors	nd	focal weak, -	nd	nd
	PAS-D	muscle	small number of eosiphilic granular bodies	nd	nd	NA
	Desmin	smooth muscle, leiomyosarcoma	nd	-	-	NA
	Smooth muscle actin	smooth muscle, leiomyosarcoma	nd	-	-	nd
	Myogenin	Normal fetal muscle	nd	-	nd	nd
	MYOD1	Normal fetal muscle	nd	-	nd	nd
	Cyclin D1	histiocytic sarcoma	nd	+	nd	nd
	CD4	histiocytic sarcoma	nd	+ subset, -, equivocal	nd	nd
	CD163	histiocytic sarcoma	nd	+, equivocal	nd	nd
	Lysozyme	histiocytic sarcoma	nd	+, equivocal	nd	nd
	CD14	histiocytic sarcoma, CML, AML M4/M5	nd	+ subset, -	nd	nd
	CD68	malignant fibrous histiocytoma	nd	-	nd	nd
	FXIII, factor 13A	fibrous histiocytoma	nd	-	nd	nd
	SALL4	Malignant rhabdoid tumors, Pre B lymphoblastic leukemia/lymphoma and AML	nd	-	nd	nd
	CD1a	myeloid leukemia	nd	-	nd	nd
	CD45	AML	nd	-	nd	NA
	CD61	AML M7, AML M6	nd	-	nd	nd
	CD117	AML	nd	-	nd	nd
	CD33	CML	nd	-, difficult background	nd	nd
	CD2	T-ALL, AML	nd	-	nd	nd
	CD7	T-ALL	nd	-	nd	nd
	CD99	ALL	nd	nd	strongly +, membranous	nd
	TdT	ALL	nd	-	nd	nd
	ALK	T/null cell anaplastic lymphomas	nd	-	nd	nd
	TCL1	T-cell leukemia/lymphoma	nd	-	nd	nd
	CD3	T cell lymphoma	nd	-	nd	nd
	CD8	T cell lymphoma	nd	-	nd	nd
	CD5	B cell CLL, - in lymphoma	nd	-	nd	nd
	CD20	B cell lymphoma	nd	-	nd	nd
	CD21	B cell lymphomas and some T-ALL	nd	-	nd	nd
	CD79a	B cell leukemia / lymphoma	nd	-	nd	nd
	PAX5	B cell lymphomas / leukemias, Hodgkin lymphoma	nd	-	nd	nd
	CD15	Hodgkin lymphoma, renal colorectal carcinoma	nd	-	nd	nd
	CD30	Hodgkin lymphoma, ALCL	nd	-	nd	nd
	CD43	T/NK cell lymphomas, B cell lymphomas	nd	-	nd	nd
	CD123	plasmacytoid monocyte	nd	-	nd	nd
	CD138	Keratoacanthoma, myeloma, plasmablastic lymphoma (strong), primary effusion lymphoma, pyothorax associated lymphoma	nd	-	nd	nd
	Mucicarmine	intracellular mucin	nd	-	nd	-
	e-cadherin	epithelial, immature erythroid precursors	nd	nd	nd	-
	Vimentin	mesenchymal origin, non specific	nd	nd	strongly +	+
	Reticulin		patchy regions surrounding individual tumor cells	nd	fine meshwork around cords and trabeculae of tumor cells, without distinct nesting	nd
	CD15	granulocyte	nd	+	nd	nd
	CD43	granulocyte	nd	+	nd	nd
	MPO	granulocyte	nd	strong, tumor equivocal	nd	nd
	Calretinin	background mesothelial cells	nd	nd	nd	+
	CK7	background mesothelial cells	nd	nd	nd	+
	D2-40	background mesothelial cells	nd	nd	nd	+
	Pancytokerain/pankeratin	background mesothelial cells	nd	nd	nd	+
	CD68	small histiocyte cells, interstitial, sustentacular pattern, macrophage	nd	+	+	+
	AFB	mycobacterium	nd	nd	nd	-
	Tumor characteristics*: no information disclosed on the lung recipient other than the tumor cytology
	nd: not done
	NA: not disclosed
